# Supplementary material for: Schistosoma mansoni Sirtuins: Characterization and Potential as Chemotherapeutic Targets
Source: PLoS Negl Trop Dis. 2013 Sep 12;7(9):e2428. doi: 10.1371/journal.pntd.0002428 (PMC3772001; doi:10.1371/journal.pntd.0002428)
Supplement: Table S1 — List of oligonucleotides used. (XLSX) [file pntd.0002428.s003.xlsx]

## Sheet: Feuil1
Table S.1: List of oligonucleotides used
Genes	Primer names	Use	Sequences (5'→3')
SmSirt1	SmSirt15'1	5' RACE PCR primer	CTCACAATCGCTTTCGGCAGACTCG
	SmSirt15'NP	5' RACE PCR nested primer	TCGTCATTATTAGTGTTATTATCATCTCA
	SmSirt13'1	3' RACE PCR primer	TGTACAAGTGGCTGATGCAAATGAAC
	SmSirt13'NP	3' RACE PCR nested primer	TTTCGATTTAACTTTTGGAGATGTAT
	SmSirt1FLBamH1F	5' Full-length transcript primer	CAATCGCGCTTTATCCAGGATCCATGGACAC
	SmSirt1FLNotR	3' Full-length transcript primer	GATAAACTACTAGCGGCCGCACGTGGTAAACTTG
	SmSirt1qPCRF	Quantitative Rt-PCR Forward	GTCCACAGGCAATGTTTGACA
	SmSirt1qPCRR	Quantitative Rt-PCR Reverse	AATCGAAGGTGAAAACTGACCAG
	SmSirt1.1T7F	T7 dsRNA primer Forward	TAATACGACTCACTATAGGGAAAAGAGCCGTCAATCAGCATAGA
	SmSirt1.1R	dsRNA primer Reverse	ATACCAGCACCAGTGATTACGAG
	SmSirt1.1T7R	T7 dsRNA primer Reverse	TAATACGACTCACTATAGGGATACCAGCACCAGTGATTACGAG
	SmSirt1.1F	dsRNA primer Forward	AAAAGAGCCGTCAATCAGCATAGA
	SmSirt1.2T7F	T7 dsRNA primer Forward	TAATACGACTCACTATAGGGTTCCTAGACAAGTTCCACAAATAC
	SmSirt1.2R	dsRNA primer Reverse	CTTCCTCATCTTCACTAACTTCAA
	SmSirt1.2T7R	T7 dsRNA primer Reverse	TAATACGACTCACTATAGGGCTTCCTCATCTTCACTAACTTCAA
	SmSirt1.2F	dsRNA primer Forward	TTCCTAGACAAGTTCCACAAATAC
SmSirt2	SmSirt25'1	5' RACE PCR primer	CTACACCATCATCAGCATTACCCGACCAA
	SmSirt25'NP	5' RACE PCR nested primer	TCGCGGGACATCATTACCAACAC
	SmSirt23'1	3' RACE PCR primer	ATTACTTCCGACGCGATCCCAGACCTT
	SmSirt23'NP	3' RACE PCR nested primer	GAACGCTTATCCGGCTTACCAGAG
	SmSirt2FL5'	5' Full-length transcript primer	CTGAAGGAGTAGAAAAATAAGAGACG
	SmSirt2FL3'	3' Full-length transcript primer	AAAAACAAGAAGACCAGTAAAATCACAT
	SmSirt2FL5'NP	5' Full-length transcript nested primer	GGTCTTCTCCGCCTTTTTGTG
	SmSirt2FL3'NP	3' Full-length transcript nested primer	ATCATTGCCCATTAGTTTTGTCTTG
	SmSirt2qPCRF	Quantitative Rt-PCR Forward	ATTACTTCCGACGCGATCCC
	SmSirt2qPCRR	Quantitative Rt-PCR Reverse	AACGTAGGCTTTGCTTCTGGTC
SmSirt5	SmSirt55'1	5' RACE PCR primer	GTAAAACTTGCGACGGGATAAACA
	SmSirt55'NP	5' RACE PCR nested primer	CGATTTTGACAGCGTGGTAA
	SmSirt53'1	3' RACE PCR primer	CTGGTGCTGGTATAAGTGCTGAAA
	SmSirt53'NP	3' RACE PCR nested primer	CCTGGTTTGGTTTGGGAGTT
	SmSirt5FL5'	5' Full-length transcript primer	TCAATGGACCGTCTAACTTGTCGT
	SmSirt5FL3'	3' Full-length transcript primer	AAAGGTTATAATTAGGACGACTC
	SmSirt5FL5'NP	5' Full-length transcript nested primer	ACTTGTCGTTTTTGGATGAA
	SmSirt5FL3'NP	3' Full-length transcript nested primer	ACACTGTAAATAATGGCCAATAGGAGAT
	SmSirt5qPCRF	Quantitative Rt-PCR Forward	GCTACACCCGATGCATTTCA
	SmSirt5qPCRR	Quantitative Rt-PCR Reverse	AACGGACGACTTCACGACAGTA
SmSirt6	SmSirt65'1	5' RACE PCR primer	ATTGAGTGCAGATGTGGATGG
	SmSirt65'NP	5' RACE PCR nested primer	CATTTTTGTTGGCTGTAGGTTA
	SmSirt63'1	3' RACE PCR primer	GACCGTTTGGCTATTCTTCA
	SmSirt63'NP	3' RACE PCR nested primer	CATGTAGTGCTTGTGGAACCTTAT
	SmSirt6FL5'	5' Full-length transcript primer	ACTGTGCGCATTGAGTCAAAATAAATG
	SmSirt26FL3'	3' Full-length transcript primer	CAGGAGAAAAAGTGATCAAAACGTTGA
	SmSirt6qPCRF	Quantitative Rt-PCR Forward	ACATAAATGCACCCGCTGACT
	SmSirt6qPCRR	Quantitative Rt-PCR Reverse	GCAGATGTGGATGGGACGA
SmSirt7	SmSirt75'1	5' RACE PCR primer	AGGTACTGGTTCTTGTTTTGAGT
	SmSirt75'NP	5' RACE PCR nested primer	GTGAAACTGTACACCACAGAGAG
	SmSirt73'1	3' RACE PCR primer	ACGGTTTTACTCTTGTGATTTGTTG
	SmSirt73'NP	3' RACE PCR nested primer	TGTGATTTGTTGCATGGCATCT
	SmSirt7FL5'	5' Full-length transcript primer	ACGGTTTTACTCTTGTGATTTGTTG
	SmSirt7FL3'	3' Full-length transcript primer	GGTACTGGTTCTTGTTTTGAGT
	SmSirt7FL5'NP	5' Full-length transcript nested primer	TGTGATTTGTTGCATGGCATCT
	SmSirt7FL3'NP	3' Full-length transcript nested primer	GTGAAACTGTACACCACAGAGAG
	SmSirt7qPCRF	Quantitative Rt-PCR Forward	TGACCACAGGCATGATCCTC
	SmSirt7qPCRR	Quantitative Rt-PCR Reverse	CGGACGAGTACGTGTGCATT
Luciferase	LucT7F	T7 dsRNA primer Forward	TAATACGACTCACTATAGGGAGACTGGAGACATAGCTTACTG
	LucR	dsRNA primer Reverse	GGATCTCTCTGATTTTTCTTGCG
	LucT7R	T7 dsRNA primer Reverse	TAATACGACTCACTATAGGGAGAGGATCTCTCTGATTTTTCTTGCG
	LucF	dsRNA primer Forward	CTGGAGACATAGCTTACTG
a-Tubulin	SmTubqPCRF	Quantitative Rt-PCR Forward	AGCAGTTAAGCGTTGCAGAAATCA
	SmTubqPCRR	Quantitative Rt-PCR Reverse	TGACGAGGGTCACATTTCACCAT
